# Supplementary material for: The Relationship Between Face-Based First Impressions and Perceptions of Purity and Compared to Other Moral Violations
Source: Behav Sci (Basel). 2024 Dec 16;14(12):1205. doi: 10.3390/bs14121205 (PMC11673250; doi:10.3390/bs14121205)
Supplement: Supplementary file 1 [file behavsci-14-01205-s001.zip]

Archive with 1 entries (1 files):
- behavsci-3337611-supplementary.pdf
